# Supplementary material for: Cellular Metabolic Responses to Copper Nanoparticles: Comparison Between Normal and Breast Cancer Cells
Source: Int J Mol Sci. 2025 Nov 4;26(21):10716. doi: 10.3390/ijms262110716 (PMC12609715; doi:10.3390/ijms262110716)
Supplement: Supplementary file 1 [file ijms-26-10716-s001.zip]

Archive with 1 entries (1 files):
- ijms-3943616-supplementary.pdf
